# Supplementary material for: Analysis of current status and influencing factors of participation in medication safety behaviors among older adult patients with chronic co-morbidities: based on the COM-B model
Source: Front Public Health. 2025 Oct 15;13:1695668. doi: 10.3389/fpubh.2025.1695668 (PMC12568423; doi:10.3389/fpubh.2025.1695668)
Supplement: Supplementary file 1 [file Data_Sheet_1.xlsx]

## Sheet: raw data
No	xb	age	hy	zn	whcd	jzd	yb	ysr	jzqk	sm	dcfy	ywgzd	zspl	mxbgs	bc	jbljd	fynx	fyzs	fypl	blsj	C1	C2	C3	C4	C5	C6	C7	C8	C9	C10	C11	C12	C13	C14	C15	C16	C17	C18	C19	C20	C21	C22	C23	C24	C25	C26	C27	C28	C29
1	2	1	2	3	3	1	1	3	1	1	2	2	1	1	2	2	2	3	2	1	5	5	5	5	5	5	5	4	4	4	5	5	5	5	5	5	4	4	5	4	4	3	4	5	5	5	5	3	1
2	1	2	1	3	1	2	2	2	3	2	2	4	3	2	4	2	4	2	2	2	2	5	3	5	5	5	4	2	4	3	2	5	4	3	5	4	3	5	3	2	1	1	1	1	1	5	4	5	1
3	1	1	2	3	1	1	2	1	3	2	1	2	2	1	2	2	2	1	2	1	4	4	5	5	5	2	3	1	1	3	1	5	4	4	3	4	4	4	3	2	1	1	1	3	2	3	4	5	1
4	1	1	1	2	3	1	1	4	2	2	2	1	1	1	4	2	4	1	1	1	5	5	4	5	5	4	5	5	4	4	3	5	5	5	5	5	4	5	5	5	3	3	4	5	5	5	5	5	2
5	1	3	1	3	3	2	1	4	3	2	1	2	2	2	3	2	3	3	2	1	4	4	2	4	4	5	4	3	2	4	2	5	4	4	4	3	4	4	4	4	2	2	4	3	3	4	4	4	2
6	2	1	1	2	3	1	1	4	2	2	2	1	1	1	4	2	4	1	1	1	4	5	4	5	5	5	4	3	3	3	3	5	5	4	5	4	5	5	5	5	2	2	3	5	3	5	5	2	3
7	1	1	1	2	2	1	2	2	2	1	1	1	3	1	3	3	3	1	1	1	5	5	5	4	5	5	5	2	2	2	1	5	5	4	3	4	5	4	5	1	1	2	3	1	1	5	4	3	1
8	1	2	2	3	3	2	1	3	3	2	2	1	1	1	4	2	1	1	1	1	3	2	4	4	4	4	4	2	2	2	2	5	3	3	3	3	2	3	4	4	4	4	3	4	4	4	2	2	2
9	2	2	1	3	1	2	2	4	3	2	1	3	2	3	2	3	3	3	3	1	3	3	4	4	4	4	4	2	2	3	2	4	4	4	4	3	4	3	3	3	3	2	4	4	3	4	4	2	2
10	2	1	1	2	3	2	2	1	2	2	3	1	3	2	3	2	3	1	2	1	2	4	2	5	5	5	5	2	2	2	4	5	5	4	2	5	5	5	5	3	3	4	2	2	5	5	5	2	5
11	1	1	2	3	1	1	1	4	1	1	2	1	3	1	2	1	2	1	2	1	4	4	4	4	3	4	4	3	2	4	4	4	4	4	4	4	4	4	3	3	2	2	4	3	3	4	4	3	3
12	2	1	1	3	2	1	1	2	2	2	1	1	1	1	3	2	3	2	3	1	4	4	4	4	4	4	4	3	3	3	3	3	4	4	4	5	5	4	4	4	3	2	3	4	4	4	4	3	4
13	1	2	1	3	1	1	1	2	2	2	2	2	2	1	3	2	2	1	2	1	4	4	4	4	4	4	3	3	3	3	2	2	3	3	4	4	4	4	2	2	2	2	2	3	3	3	4	3	3
14	1	1	1	2	3	1	1	2	3	1	1	2	2	2	3	1	4	3	2	2	5	4	5	5	5	4	4	4	4	5	4	4	5	4	5	5	4	4	4	4	3	4	4	4	2	3	4	4	3
15	2	1	1	3	1	2	2	1	2	1	3	2	3	2	3	2	3	3	3	2	2	2	2	4	4	4	3	2	2	3	4	2	4	4	4	2	4	5	5	5	2	3	4	2	3	3	3	2	1
16	1	2	1	2	3	1	1	3	2	2	3	2	2	1	4	2	4	3	2	2	4	4	5	4	4	5	5	2	2	4	4	5	4	5	5	4	5	5	5	5	3	2	5	4	4	4	5	5	4
17	2	1	1	2	3	1	1	2	2	2	3	1	2	1	4	1	4	1	2	1	5	5	5	5	5	4	3	3	4	4	4	5	5	5	4	5	5	4	5	5	4	5	4	4	4	5	4	4	1
18	1	1	1	2	3	2	1	2	2	2	3	1	2	2	4	1	4	3	2	1	5	5	4	5	5	4	5	4	4	5	4	5	5	5	5	4	5	5	4	5	3	4	5	4	4	4	5	4	1
19	1	1	2	3	2	2	2	1	1	2	2	4	2	1	2	3	2	3	2	2	3	3	4	4	4	4	3	2	2	2	2	3	3	3	4	3	4	4	3	3	1	2	3	3	3	2	3	2	1
20	2	1	2	3	1	2	2	1	1	2	2	4	2	1	3	3	3	2	3	1	3	3	4	4	5	5	4	2	2	3	2	4	4	4	3	3	4	4	4	4	3	5	4	4	4	5	3	3	1
21	1	1	1	3	3	2	2	1	2	2	3	1	3	4	4	3	4	3	3	1	5	4	4	4	5	4	4	2	2	4	5	4	4	5	5	5	4	4	4	4	5	5	4	5	2	5	5	5	5
22	1	1	1	2	3	1	1	3	2	2	2	2	2	1	4	2	4	2	1	1	2	4	5	4	5	5	5	2	1	1	3	4	5	5	5	5	5	4	4	3	1	3	5	5	4	4	2	3	5
23	1	2	1	3	2	1	1	4	2	1	3	1	1	4	4	1	4	3	2	1	5	5	5	3	5	3	3	3	3	2	3	4	5	5	5	5	4	4	4	4	3	4	3	4	4	3	5	5	5
24	1	1	1	3	1	1	2	3	3	2	2	3	2	1	4	3	3	1	2	1	4	4	3	2	4	3	3	1	1	1	2	3	2	2	1	3	3	3	2	2	1	1	2	3	2	2	3	3	2
25	2	1	1	3	2	1	2	2	2	2	1	1	1	1	3	2	3	2	2	1	2	2	3	5	5	5	5	2	2	3	2	3	4	3	4	4	4	4	2	3	2	1	4	2	3	3	3	4	2
26	2	2	2	4	3	1	1	1	3	2	3	4	2	1	4	3	4	1	1	2	2	3	2	2	4	4	4	1	1	1	1	1	4	4	4	4	3	3	3	2	1	1	2	2	3	3	4	3	5
27	1	1	1	2	1	1	1	2	2	2	3	3	2	1	2	2	2	1	2	2	3	4	4	3	5	3	2	1	1	4	4	4	4	4	5	5	4	4	4	4	1	5	4	4	5	5	5	5	4
28	1	1	1	3	2	2	2	1	2	1	3	2	1	1	3	2	3	2	2	1	5	4	4	2	5	5	2	1	1	2	2	1	4	4	3	4	3	3	3	4	1	1	1	4	2	3	3	1	1
29	2	1	1	3	3	1	2	3	2	2	3	2	2	1	2	2	2	3	2	1	4	3	4	4	4	4	4	4	3	3	4	4	5	5	5	5	4	4	5	5	5	4	4	5	5	3	5	5	4
30	2	1	1	2	3	1	1	4	2	1	2	2	2	1	1	3	1	1	1	1	2	2	5	5	4	4	4	2	1	3	2	5	3	3	3	2	3	3	4	4	2	2	3	3	3	3	3	2	1
31	2	1	2	3	1	1	2	1	3	1	1	2	1	2	4	2	4	3	3	2	3	4	2	4	5	4	4	2	4	4	3	4	4	4	4	4	4	4	5	4	3	3	4	3	4	4	4	4	4
32	1	2	1	3	1	1	1	2	2	2	2	2	2	2	4	2	3	3	1	1	2	4	4	4	4	5	3	2	2	2	2	5	4	4	4	4	5	5	3	3	2	2	4	2	3	4	5	2	2
33	2	1	1	2	2	1	1	2	2	2	3	2	1	1	1	3	1	1	1	1	5	5	5	2	4	4	4	1	1	3	3	3	5	5	4	4	4	3	4	1	1	1	1	3	4	4	5	2	1
34	2	1	1	2	2	1	1	2	2	1	3	1	1	1	1	1	2	2	2	1	5	4	5	5	5	5	4	2	1	2	4	4	4	5	4	4	4	4	5	5	2	1	3	5	5	5	5	4	1
35	1	1	1	3	1	2	2	1	2	2	3	3	2	1	1	3	1	2	3	1	3	2	1	1	4	4	3	1	1	1	1	1	4	4	3	4	3	3	2	2	1	1	2	3	2	4	3	3	1
36	2	1	1	3	1	2	2	1	2	1	3	4	3	1	4	4	4	1	1	1	1	3	1	1	4	4	3	1	1	1	1	2	4	4	3	3	3	3	3	2	1	1	1	1	1	2	4	1	1
37	1	2	1	3	1	1	1	3	2	2	1	2	2	1	3	2	3	2	2	2	3	4	2	4	2	2	4	2	2	2	1	4	4	4	4	5	5	5	5	2	1	1	4	2	4	4	4	4	4
38	1	2	1	3	2	1	2	4	3	2	2	1	1	1	3	2	3	1	1	1	5	5	5	5	5	4	3	4	2	4	4	4	5	4	4	5	4	4	4	4	1	3	4	1	4	4	4	5	4
39	2	1	2	2	1	1	2	1	1	1	3	3	2	1	4	3	4	2	3	1	4	3	2	1	3	4	1	1	1	1	2	3	5	5	5	4	3	3	4	2	1	1	1	4	1	2	4	3	2
40	2	2	2	4	2	1	1	4	3	2	1	1	1	1	4	3	4	1	1	1	3	4	3	2	5	2	3	3	2	4	2	4	4	4	5	4	4	3	3	3	2	2	4	3	3	1	3	4	4
41	2	1	1	3	1	1	1	2	2	1	3	3	2	3	4	3	4	3	2	1	3	4	4	2	4	5	2	1	1	1	2	4	4	5	5	3	4	3	3	1	1	1	3	5	3	4	5	5	4
42	1	2	1	3	1	1	1	2	3	2	3	2	2	1	4	3	4	1	2	1	4	5	5	5	5	5	5	1	1	4	1	3	5	5	4	5	5	5	5	5	1	2	5	5	1	5	5	2	1
43	2	2	2	4	1	2	2	2	3	2	2	2	2	1	3	2	1	1	1	1	3	4	4	3	4	4	3	2	2	2	2	5	4	4	4	3	4	4	3	3	1	3	4	2	3	4	4	2	2
44	2	1	1	2	1	2	2	1	3	1	1	2	3	1	2	3	2	1	1	1	2	4	4	4	2	5	4	1	1	1	2	5	4	4	4	3	4	3	2	2	1	1	2	2	4	4	4	2	4
45	1	1	1	2	3	2	2	1	3	2	2	1	3	3	2	2	2	1	2	1	4	5	5	4	5	4	5	2	2	3	2	5	5	5	4	4	4	4	4	2	1	3	4	2	1	4	4	2	2
46	1	3	1	4	1	2	1	4	2	1	2	2	2	1	3	4	3	3	3	1	3	4	2	4	4	4	2	2	2	2	2	3	4	4	4	4	4	4	3	4	1	1	4	3	1	3	4	2	4
47	2	1	1	3	1	1	1	2	1	2	2	3	2	1	1	4	1	2	2	1	1	3	1	3	3	3	2	1	1	1	1	2	3	3	3	2	3	3	2	4	1	1	4	1	1	3	3	3	1
48	2	1	1	3	1	2	2	1	2	1	3	1	3	1	4	3	4	1	1	2	5	5	2	5	5	5	4	2	2	4	1	5	5	5	4	3	3	5	4	4	1	2	4	3	5	5	4	3	1
49	2	1	2	2	2	1	1	3	3	2	3	1	1	2	4	2	4	3	2	2	3	4	4	4	4	5	4	5	5	4	4	5	5	4	4	5	4	4	4	4	4	4	3	4	4	4	5	3	1
50	1	1	1	2	3	1	1	2	3	2	3	1	3	1	1	3	1	3	3	1	4	4	4	5	3	5	4	5	4	4	3	3	4	4	5	3	4	4	4	4	4	4	5	5	3	4	4	3	5
51	2	2	1	3	3	1	1	2	2	2	2	1	2	1	3	1	3	1	1	1	4	5	5	4	5	4	4	4	4	5	4	5	5	5	5	4	4	4	4	4	4	3	4	4	5	5	4	5	3
52	1	1	1	3	3	1	1	3	2	2	3	1	2	2	4	2	4	3	2	2	4	5	5	4	5	5	5	4	4	5	4	5	5	4	5	5	4	4	4	5	4	4	5	4	4	5	5	4	3
53	2	2	2	3	2	1	1	2	3	2	3	2	3	1	4	2	4	3	2	1	3	2	3	3	4	5	3	1	1	1	4	3	4	3	3	3	3	3	4	4	3	3	4	3	2	3	3	2	3
54	1	2	1	3	2	1	1	4	2	2	1	2	1	2	4	2	4	2	2	1	4	3	2	4	4	3	2	4	4	4	4	3	3	4	4	4	3	3	4	3	4	3	4	4	4	3	4	3	4
55	2	1	1	3	1	1	2	2	3	2	1	4	3	2	3	3	3	2	2	1	1	2	1	1	3	3	2	1	1	1	1	1	3	4	3	3	3	3	1	1	1	1	1	1	1	4	4	3	4
56	1	1	1	3	3	1	1	3	2	2	1	1	1	1	4	1	3	2	2	1	5	5	4	3	4	5	4	4	3	3	3	4	5	4	4	5	4	4	4	4	2	2	3	4	4	4	5	5	4
57	1	2	1	4	2	2	2	1	3	2	3	4	3	1	2	4	2	2	3	1	1	3	1	1	3	3	2	1	1	1	1	3	2	3	2	2	3	1	1	2	1	1	1	3	1	2	3	2	1
58	2	1	1	3	2	1	1	2	2	2	3	4	3	2	4	3	4	3	3	2	3	4	3	3	4	4	2	1	1	1	3	4	4	5	5	5	4	4	4	4	1	1	1	2	1	3	5	4	4
59	1	1	1	2	2	1	1	2	2	2	3	4	3	1	4	3	3	1	1	1	2	3	2	1	4	4	1	1	1	1	1	4	4	3	2	3	3	3	3	1	1	3	3	3	2	4	3	3	4
60	2	1	1	2	1	2	2	2	3	2	1	3	2	1	2	3	2	2	3	1	3	4	4	3	5	4	3	2	1	1	1	3	3	2	3	4	3	3	2	3	1	1	2	3	2	3	4	4	3
61	2	1	1	2	2	2	2	2	3	2	2	2	2	1	2	3	2	3	3	1	3	3	4	4	4	4	3	2	2	4	4	4	4	4	3	3	3	4	4	4	4	4	3	3	3	2	3	3	3
62	1	2	1	3	2	2	2	1	3	2	3	4	3	1	1	3	1	3	2	1	2	2	2	4	4	4	4	1	1	2	3	2	4	4	4	5	5	4	4	3	3	3	1	2	1	4	4	2	1
63	2	1	1	2	2	1	2	3	3	1	2	2	2	1	4	2	2	3	2	1	4	4	4	5	4	4	3	3	4	4	4	3	3	3	3	4	3	4	4	4	3	4	4	4	4	3	4	4	3
64	1	1	1	2	2	1	1	3	3	1	2	1	2	1	3	2	3	2	3	2	4	4	4	5	3	4	4	3	3	3	3	3	4	3	3	4	3	4	4	4	3	3	3	3	4	3	3	3	3
65	1	2	1	2	2	1	1	3	2	2	2	2	3	2	4	2	4	3	3	2	4	4	4	3	3	3	4	4	3	3	3	3	4	4	4	3	3	3	3	3	2	3	4	3	3	4	4	3	2
66	1	1	2	3	1	1	2	1	1	2	3	2	3	3	4	2	4	3	3	2	4	3	4	4	4	4	3	2	3	3	4	3	3	3	3	3	2	3	4	3	3	3	2	2	3	2	4	4	3
67	1	2	1	3	1	1	1	2	2	2	3	1	3	1	2	2	2	2	2	1	4	4	4	3	3	3	2	2	4	4	3	3	3	3	3	4	4	3	4	4	3	3	4	4	3	4	4	4	2
68	2	2	1	3	2	1	1	2	2	2	3	1	3	1	3	1	3	3	2	1	4	4	3	3	4	4	3	2	2	2	3	3	3	3	3	4	4	3	4	4	3	3	4	4	3	4	4	4	3
69	2	1	1	3	1	2	2	2	2	2	2	2	3	1	3	2	3	3	2	1	4	4	3	3	4	4	3	2	2	3	2	3	4	4	3	3	3	3	3	3	3	2	4	4	3	4	4	3	2
70	1	1	1	3	1	2	2	2	2	2	2	3	3	1	2	3	2	1	1	2	3	3	4	3	3	3	3	2	2	2	2	3	4	3	3	3	3	3	4	3	3	2	2	2	4	3	2	2	3
71	2	2	1	3	1	1	2	2	2	2	2	1	3	2	4	2	4	3	3	2	4	4	4	3	3	3	3	2	2	3	2	3	4	4	3	3	3	2	4	3	3	4	4	3	4	4	4	2	3
72	2	2	1	3	1	1	1	3	2	1	3	2	3	2	4	3	4	3	2	1	2	2	3	3	3	4	3	2	2	2	4	4	4	4	4	3	4	4	3	3	3	2	4	3	3	4	4	2	3
73	2	2	1	4	1	1	2	2	2	1	1	4	2	2	4	4	4	3	3	2	3	4	4	4	3	3	3	2	2	3	3	2	4	4	3	3	3	4	4	4	2	2	3	3	3	2	3	3	3
74	2	2	1	3	1	1	2	1	3	2	2	2	3	2	3	2	3	2	3	2	4	4	3	3	4	4	2	2	2	2	2	3	4	4	3	3	3	2	3	4	3	2	2	3	2	2	3	3	2
75	2	1	1	2	1	1	2	2	2	2	2	2	3	2	4	3	4	3	2	2	2	2	2	4	4	4	2	2	2	2	2	2	3	3	3	3	3	3	2	2	2	3	3	2	3	4	3	2	4
76	1	3	1	3	2	1	1	4	3	2	3	2	2	2	4	1	4	3	3	1	4	4	3	3	4	4	3	3	2	3	3	3	3	3	3	2	3	4	3	3	2	2	4	4	2	4	4	4	2
77	1	3	1	4	2	2	1	3	2	1	2	2	3	1	3	2	3	3	3	1	4	4	4	4	4	4	2	2	4	2	3	3	4	4	3	3	3	4	4	3	2	2	4	4	3	4	4	4	3
78	2	2	1	3	1	2	2	1	3	2	2	2	3	1	4	3	4	2	2	2	4	4	4	4	4	4	3	3	3	3	3	4	4	4	4	3	3	3	4	3	3	3	4	4	3	4	3	3	2
79	2	1	1	3	1	1	1	2	3	2	2	2	3	1	2	3	2	1	2	1	4	4	4	4	3	3	3	2	2	2	4	2	4	4	3	3	3	3	4	4	2	2	3	3	2	2	3	3	4
80	2	1	1	2	1	2	2	1	2	1	3	4	3	1	2	4	2	1	1	1	2	4	4	1	3	1	1	1	1	2	2	2	4	3	3	4	3	2	1	1	1	1	2	1	1	2	3	2	1
81	2	1	2	2	1	1	2	1	3	2	1	3	2	1	2	4	2	3	2	2	1	1	1	1	3	3	1	1	1	2	1	2	4	3	4	4	3	3	2	1	1	1	1	1	2	3	2	3	1
82	1	1	1	2	1	1	1	1	3	2	3	4	3	1	4	3	4	2	1	1	2	4	3	1	3	4	2	1	1	1	1	3	4	3	3	3	3	2	2	1	1	1	2	2	2	3	4	2	3
83	1	1	1	2	1	2	2	1	2	2	2	3	2	2	4	2	4	2	2	1	2	3	3	1	4	4	2	1	1	1	1	2	3	3	3	3	3	3	2	1	1	1	1	3	3	2	3	4	2
84	2	1	1	2	1	1	2	1	3	2	2	3	2	1	2	2	2	2	3	1	2	4	4	2	4	4	1	1	1	2	1	4	4	4	3	3	3	3	2	1	1	1	1	2	3	3	3	4	1
85	1	1	1	2	1	1	1	2	3	2	3	2	1	1	2	2	2	2	3	1	4	5	2	3	4	4	2	3	1	2	3	4	5	4	4	5	4	4	3	1	3	1	1	2	4	2	4	4	4
86	1	2	1	4	1	2	2	1	3	2	3	4	3	3	4	3	3	3	3	1	2	4	4	4	3	4	4	2	2	2	1	4	3	3	2	2	3	2	4	3	1	1	3	2	4	4	2	2	1
87	2	1	1	3	1	1	2	3	3	2	2	3	1	1	4	4	4	1	2	2	4	4	3	3	3	3	1	4	1	1	1	3	4	4	4	3	3	3	4	3	1	1	3	1	1	2	3	2	3
88	1	1	1	3	3	1	1	3	2	2	2	2	2	2	4	2	4	3	3	1	4	5	4	5	4	4	3	2	2	3	2	3	4	5	4	3	4	4	3	4	3	2	5	4	3	5	4	3	4
89	1	2	2	4	3	1	1	4	1	2	1	1	1	3	3	3	3	3	1	2	4	4	3	4	4	3	4	3	3	2	3	2	4	4	3	3	3	3	4	3	4	3	3	4	3	3	4	4	3
90	2	2	1	3	3	1	1	3	2	2	2	3	2	2	4	2	4	3	3	1	4	4	4	5	5	3	4	3	2	2	2	3	4	4	3	2	3	3	4	3	3	3	4	2	3	3	3	4	3
91	1	1	1	2	1	2	1	2	3	2	2	1	1	2	3	3	3	2	3	2	4	4	3	4	3	4	4	3	3	3	3	4	4	4	3	4	4	3	4	4	3	4	3	3	4	3	2	2	2
92	1	1	1	3	1	2	3	2	2	2	2	3	3	1	2	2	2	2	3	1	4	5	3	4	4	4	3	2	2	3	1	2	3	3	4	2	4	4	3	3	2	1	4	4	4	3	2	3	4
93	1	2	1	3	1	2	3	2	2	2	2	2	3	2	3	2	4	3	3	1	2	3	3	4	4	3	2	1	3	2	3	3	4	4	3	2	4	3	3	4	3	3	4	3	2	4	4	3	2
94	2	1	1	3	1	2	3	1	3	2	2	3	2	1	2	3	2	1	2	2	2	4	3	4	4	4	2	2	3	4	2	3	4	5	3	1	3	4	4	3	1	1	3	3	4	2	5	3	2
95	1	1	1	3	2	2	3	1	1	2	2	3	3	1	3	3	3	1	3	2	3	4	4	3	4	4	2	2	1	2	2	3	4	4	3	1	3	4	2	2	1	2	3	3	4	3	4	3	2
96	2	1	1	2	1	1	2	3	2	2	1	1	2	1	3	2	3	2	3	2	3	4	4	5	5	5	2	3	2	1	1	4	4	4	4	3	3	3	4	3	2	4	3	4	3	4	3	4	3
97	2	2	2	4	1	2	2	2	1	2	2	3	3	1	4	2	4	2	3	2	2	4	3	4	4	4	3	2	1	3	2	3	4	4	3	2	3	3	2	1	1	2	3	3	4	3	4	2	2
98	1	2	2	3	2	2	2	2	4	2	1	3	2	3	4	3	4	3	3	1	3	3	3	4	3	2	2	3	2	3	3	3	3	4	3	3	2	3	3	3	2	3	3	3	3	2	2	3	2
99	2	2	2	2	1	2	2	1	1	2	2	4	3	2	4	4	4	2	3	2	3	3	2	3	2	2	2	1	1	2	1	1	3	3	3	4	3	3	3	3	1	1	3	1	1	1	2	1	1
100	1	2	1	4	2	1	1	4	3	2	1	1	1	3	4	3	3	3	3	1	4	4	4	3	4	4	2	2	2	3	2	2	3	3	3	3	3	2	3	4	2	2	3	3	3	2	3	3	3
101	2	1	1	2	2	1	1	2	3	2	2	1	1	1	2	2	2	1	2	1	4	4	4	3	4	3	3	3	3	3	2	2	4	4	3	3	3	4	4	4	2	2	3	2	2	3	2	3	3
102	2	1	1	3	2	2	2	2	2	2	2	2	3	1	3	2	3	2	3	2	4	4	3	5	5	5	3	2	1	2	2	3	4	4	3	2	3	4	2	2	3	2	4	3	4	2	3	4	2
103	2	2	1	4	1	1	1	2	3	2	2	2	2	2	3	2	3	2	3	2	3	4	3	4	4	4	2	4	3	4	3	4	4	3	3	4	3	4	4	4	3	4	4	3	4	3	3	2	3
104	1	1	1	3	2	2	2	1	1	2	2	2	2	1	3	3	3	2	3	2	3	4	4	4	3	2	1	1	2	3	1	2	4	4	3	4	3	3	4	4	3	1	3	3	2	2	4	1	1
105	2	1	2	4	3	2	2	1	3	2	2	2	2	1	3	3	3	2	2	1	4	4	3	3	4	4	2	2	1	1	2	1	3	4	4	3	3	3	4	4	3	3	3	3	2	2	3	3	2
106	2	1	2	3	1	2	3	1	2	2	2	2	2	1	2	3	2	1	2	1	3	4	3	4	4	2	4	2	2	3	1	1	4	3	2	2	3	3	3	4	3	2	3	4	2	3	4	4	3
107	1	2	1	3	1	2	2	1	1	2	3	3	3	1	3	3	3	2	2	1	4	3	4	4	4	3	2	2	1	1	1	1	3	3	3	3	2	3	3	3	2	3	2	2	1	1	3	3	2
108	1	1	1	3	2	2	2	2	3	2	2	2	2	1	2	3	2	3	3	2	2	3	4	4	4	2	3	2	3	4	3	2	4	3	4	3	2	3	3	4	3	4	3	3	2	2	1	3	2
109	2	1	1	4	1	2	2	2	2	2	2	1	2	1	3	2	3	2	3	1	3	4	4	4	4	3	2	3	3	2	3	4	3	4	3	3	4	3	2	3	2	3	3	2	3	3	2	3	2
110	2	1	1	3	2	2	2	3	3	2	2	3	2	1	2	2	2	1	2	1	3	4	3	4	4	3	4	4	3	3	4	3	4	4	3	4	3	4	3	4	3	4	3	3	3	4	4	3	4
111	1	1	1	3	2	1	1	2	2	2	2	2	2	2	3	2	3	2	3	2	2	3	4	4	4	3	1	3	3	2	3	3	3	4	3	3	3	3	3	2	3	4	2	3	3	4	2	3	2
112	2	1	1	2	1	1	3	3	2	2	1	1	1	1	2	3	2	2	3	2	3	4	4	4	3	2	1	3	3	3	2	3	4	4	3	4	3	3	2	4	3	4	2	3	3	3	2	3	2
113	2	2	1	2	2	1	1	3	2	2	1	2	1	1	2	2	3	2	2	2	3	4	4	4	4	3	2	3	2	2	3	3	4	3	2	3	3	3	4	3	3	2	4	3	3	3	3	4	4
114	1	1	2	3	1	2	3	1	1	2	3	2	2	2	3	3	3	2	3	2	2	4	3	4	4	4	1	1	3	3	2	4	4	2	3	2	3	3	3	4	3	2	3	3	1	2	3	3	2
115	2	1	1	3	2	2	3	2	2	2	2	4	2	1	3	3	3	3	3	1	2	3	3	4	3	2	2	3	2	2	3	3	4	3	3	2	3	3	2	2	4	3	2	4	3	3	4	3	2
116	2	1	1	3	2	1	1	2	2	2	2	2	2	1	2	2	2	1	1	1	4	4	3	3	4	4	4	3	2	2	3	2	4	4	3	3	3	4	3	3	2	2	3	2	2	2	3	3	3
117	1	1	1	3	1	2	3	1	3	2	2	3	3	1	3	3	2	2	3	2	1	4	3	4	4	4	2	3	2	1	1	3	4	3	3	2	3	4	3	3	2	4	1	3	2	3	4	3	2
118	2	1	1	2	3	1	2	2	2	2	1	1	1	1	2	2	2	2	1	1	4	4	3	3	3	2	1	1	2	1	1	2	4	4	3	3	3	3	3	4	3	2	3	2	3	1	1	3	3
119	2	1	1	2	1	2	2	1	3	2	2	3	2	1	2	2	2	1	3	1	4	3	4	4	3	4	2	1	1	1	2	1	4	4	4	3	2	3	4	3	3	2	1	2	3	3	1	1	1
120	2	2	2	3	1	2	2	1	1	2	2	4	2	2	4	3	4	3	3	2	3	4	4	3	4	4	4	2	2	1	2	3	4	3	4	3	3	4	3	4	3	3	3	2	3	3	1	1	3
121	1	2	1	4	1	2	3	2	2	2	2	2	2	1	3	2	3	2	3	2	2	3	3	4	4	4	2	2	2	3	2	3	4	4	3	3	4	3	3	3	4	3	4	2	2	2	4	3	3
122	1	1	1	3	1	1	1	2	2	2	2	3	2	1	2	3	2	1	2	1	4	3	4	4	2	3	3	1	1	1	3	1	3	4	4	2	2	3	3	3	2	2	3	1	1	3	3	3	2
123	2	1	1	4	1	2	3	1	2	1	2	4	3	2	4	3	4	3	3	1	2	1	2	1	3	2	1	1	1	1	2	1	4	4	3	2	2	2	1	2	1	2	2	1	2	1	1	2	3
124	2	1	1	3	1	2	3	2	3	2	2	3	1	1	2	2	2	1	2	1	3	2	3	4	4	4	2	4	2	2	3	2	4	4	3	3	3	2	4	3	4	4	3	4	3	4	2	3	2
125	1	1	1	3	2	2	2	2	2	2	2	2	2	1	2	2	2	1	1	1	4	4	4	3	4	4	3	2	2	2	3	3	4	4	3	3	3	3	4	4	3	3	4	3	3	2	2	3	2
126	2	1	1	3	3	1	1	3	3	2	1	1	1	1	2	1	2	1	1	1	4	4	3	4	4	3	4	3	3	3	4	4	4	4	3	3	3	3	4	3	3	3	3	4	3	3	4	4	3
127	1	1	1	2	1	1	1	3	2	2	1	3	2	1	2	2	2	1	3	2	3	4	4	5	4	4	2	1	1	2	3	4	4	3	2	3	3	2	3	2	3	4	4	3	2	2	3	4	3
128	2	1	1	2	1	1	3	2	2	2	1	1	1	1	3	3	3	2	3	2	4	3	3	2	3	3	2	3	3	2	1	2	3	4	3	3	2	3	3	3	2	3	3	3	2	3	3	2	3
129	2	2	2	3	1	2	2	2	1	2	2	4	2	2	4	3	4	3	3	2	3	2	2	1	3	3	2	1	1	1	2	1	4	4	3	4	4	3	3	4	3	3	1	1	2	1	1	3	2
130	1	1	1	2	2	1	3	2	2	2	1	1	1	1	2	2	2	1	2	1	4	4	5	4	4	4	3	2	2	3	2	2	4	4	3	4	4	3	4	4	3	2	4	3	4	2	3	3	3
131	1	3	2	3	1	2	2	2	4	2	2	3	2	2	4	3	4	2	3	1	4	4	3	4	3	4	2	1	1	2	1	1	3	3	2	2	3	3	3	3	2	2	3	2	2	1	1	3	3
132	2	2	1	3	1	2	3	2	2	1	2	3	2	2	4	3	4	2	3	2	3	3	2	3	3	3	2	3	2	2	2	3	3	3	2	2	2	3	3	3	3	2	3	2	3	3	3	2	2
133	1	2	1	3	2	2	3	1	2	2	2	4	3	1	3	3	3	1	2	1	2	4	4	3	2	2	2	3	3	4	3	3	2	3	3	3	3	2	2	3	3	3	2	3	3	3	4	3	2
134	1	1	2	3	1	2	3	2	1	2	2	2	3	1	2	3	2	1	2	1	2	3	4	4	4	5	3	2	1	2	2	3	3	4	2	2	3	3	2	2	2	3	4	2	2	1	2	3	1
135	2	1	1	3	1	2	2	2	3	2	2	2	1	1	2	1	2	2	2	1	4	4	3	4	3	4	4	4	3	4	4	3	4	4	3	4	3	3	4	3	4	4	4	4	3	4	4	3	4
136	1	2	2	3	1	1	1	2	1	1	2	3	2	2	4	3	4	2	3	2	3	3	2	3	2	3	2	3	3	3	2	3	3	3	2	3	4	3	3	3	2	3	3	3	2	2	2	2	3
137	2	2	1	3	1	2	2	1	3	2	3	4	3	1	3	3	3	2	3	1	2	2	3	2	2	3	1	3	1	1	2	2	3	3	3	2	3	3	4	3	4	4	3	2	3	4	3	4	4
138	2	2	1	3	1	2	2	2	3	2	2	2	2	1	3	3	3	2	2	1	2	3	3	4	4	4	3	2	1	1	1	2	4	4	3	2	2	3	3	3	4	3	4	4	2	2	1	4	3
139	1	1	1	3	2	1	1	4	3	2	1	1	1	1	1	1	1	1	1	1	4	4	5	5	5	4	3	3	4	4	3	4	4	4	5	4	4	4	4	3	3	4	4	3	4	4	3	4	4
140	1	1	2	3	1	2	2	1	1	2	2	3	2	1	2	3	2	2	3	1	3	3	2	3	3	2	3	3	2	3	3	3	4	4	3	3	3	3	4	4	3	3	2	3	3	2	3	2	3
141	1	1	1	4	1	1	1	2	2	1	2	2	2	1	3	2	3	2	2	1	4	3	3	4	3	4	4	3	4	3	3	3	4	4	5	4	3	3	4	3	3	3	4	3	2	3	3	3	2
142	2	1	1	2	2	2	2	2	2	2	2	2	2	1	1	2	1	1	2	1	3	4	4	3	4	4	3	4	4	3	3	3	4	4	3	3	4	4	4	3	3	4	4	3	4	4	3	4	4
143	1	1	1	2	3	1	1	2	3	2	1	1	1	1	1	1	1	1	2	1	4	4	5	5	4	5	5	4	3	3	4	4	5	5	4	4	4	5	4	4	5	4	4	5	4	4	5	5	4
144	2	2	2	3	1	1	2	1	4	2	3	4	3	3	4	3	4	3	3	2	3	2	2	3	2	2	1	3	2	2	3	2	3	3	3	3	3	2	3	3	2	2	2	2	1	2	3	2	2
145	2	2	2	4	1	2	2	1	4	2	2	4	2	2	4	3	4	2	3	2	2	3	3	2	3	2	2	1	2	2	3	2	3	3	2	3	2	2	3	3	2	3	2	3	2	2	3	3	2
146	1	1	1	2	2	2	3	2	2	2	2	2	2	1	2	2	2	1	2	1	3	3	3	4	4	4	3	2	2	2	2	3	4	4	3	4	3	3	4	3	2	3	4	3	3	3	4	2	2
147	1	2	1	3	1	1	1	2	3	2	1	2	2	2	3	2	3	2	3	1	4	4	3	4	4	3	2	2	3	2	3	3	3	3	3	4	3	3	4	3	4	3	3	3	4	4	3	3	3
148	2	2	2	4	1	2	2	2	1	2	2	4	3	2	4	3	4	3	3	2	2	4	3	2	2	3	2	1	1	2	3	2	3	3	2	2	3	2	4	3	2	3	3	3	2	3	3	2	3
149	1	2	1	3	2	2	2	2	2	2	2	3	2	2	3	3	3	3	3	1	4	4	3	4	4	4	3	3	4	4	3	3	4	3	4	4	3	3	4	4	3	4	4	3	4	4	3	3	2
150	1	2	1	3	2	1	1	3	2	1	3	3	2	2	4	2	3	2	3	1	4	4	5	5	3	3	4	4	3	4	2	4	4	3	4	4	3	3	3	3	3	4	4	4	4	3	4	2	3
151	1	1	1	3	2	1	1	3	3	2	3	3	3	1	3	3	3	1	2	1	4	4	4	3	3	4	3	3	3	4	4	3	4	4	4	3	3	4	4	4	3	4	3	3	4	4	3	3	4
152	1	1	1	2	1	2	2	1	2	2	2	3	2	2	3	3	3	3	2	2	2	3	1	1	2	1	1	1	2	1	2	1	3	2	2	2	3	4	3	3	1	1	3	2	2	2	3	2	3
153	2	1	1	2	1	2	2	1	2	2	3	3	2	1	2	3	2	1	1	1	4	4	3	3	4	4	3	2	2	3	3	2	3	3	4	4	3	3	4	2	2	3	2	3	3	2	2	3	2
154	2	1	1	4	1	2	2	2	2	2	3	3	2	2	3	3	3	3	2	1	2	2	3	3	2	3	2	3	2	2	3	2	3	4	4	3	3	3	2	3	2	2	2	3	2	3	2	3	3
155	1	1	2	3	1	2	2	2	3	2	2	2	2	2	4	3	4	2	3	2	4	4	3	3	2	3	1	1	2	2	3	3	3	3	3	2	3	3	3	3	2	3	3	3	4	3	3	3	2
156	2	2	1	3	2	1	1	3	2	1	2	2	2	1	4	4	4	2	3	2	3	3	2	2	3	3	2	3	2	2	1	2	3	2	1	1	2	3	3	3	2	2	3	2	2	3	2	2	3
157	1	2	1	3	1	2	2	1	2	2	3	1	3	2	4	3	4	3	3	2	3	3	2	2	3	3	2	2	2	2	3	3	3	3	2	3	3	3	3	2	3	1	3	2	1	3	3	2	1
158	1	2	1	3	1	2	2	1	2	2	2	3	2	1	3	3	3	1	2	1	3	4	4	4	3	4	4	3	2	2	3	3	4	4	3	3	4	3	4	4	3	3	2	3	4	3	3	3	4
159	2	2	2	3	1	1	1	3	4	1	2	3	3	4	4	3	4	3	3	1	2	1	3	4	4	4	3	2	2	2	2	3	4	3	3	2	3	2	4	2	1	1	4	1	1	4	4	2	1
160	1	3	1	3	1	2	1	3	2	1	1	2	2	4	4	3	4	3	3	1	2	4	4	3	3	3	2	2	2	3	3	3	4	4	4	4	3	2	4	4	2	1	3	3	2	3	1	1	3
161	2	2	1	3	3	1	1	4	2	1	1	1	1	1	4	2	4	1	1	1	4	4	4	4	4	3	3	4	3	3	2	3	3	4	3	3	3	3	4	4	3	3	3	3	3	3	3	3	2
162	1	1	1	3	1	2	2	2	2	2	3	1	3	2	3	3	3	2	1	2	4	4	4	5	5	3	2	2	3	4	1	2	4	4	4	4	3	4	4	4	4	3	4	4	3	3	3	2	2
163	1	2	2	3	2	1	1	2	1	1	1	1	2	1	3	3	3	2	1	1	4	4	3	3	3	3	4	2	2	3	3	3	3	3	3	3	4	4	3	3	2	2	3	3	2	2	3	3	2
164	2	3	2	3	1	1	1	4	4	1	2	2	3	1	2	3	2	3	3	1	3	2	2	2	3	4	2	4	3	2	4	3	4	3	4	4	3	4	2	2	1	2	3	3	3	2	4	1	4
165	1	1	1	2	1	1	1	3	2	2	1	2	3	1	2	3	2	3	3	1	2	4	3	3	3	2	1	1	2	2	3	3	4	4	4	4	3	4	3	3	1	2	5	3	3	2	3	2	1
166	1	1	1	2	2	2	2	2	3	1	3	1	2	1	4	2	4	3	1	1	4	4	4	3	3	3	3	3	4	4	4	3	4	4	4	5	2	3	4	4	1	4	3	3	3	3	3	3	4
167	2	3	2	4	1	2	2	2	4	1	2	2	3	2	4	3	4	2	1	1	2	5	4	4	5	5	1	1	2	3	2	2	3	4	4	4	3	3	4	4	2	3	2	2	2	2	3	2	2
168	1	2	1	3	2	2	1	2	2	2	2	2	2	2	3	2	3	3	3	2	4	4	4	4	4	3	4	3	3	4	3	3	4	4	3	3	3	2	4	4	4	3	3	3	4	4	3	3	3
169	2	1	2	3	1	2	2	2	3	1	2	1	2	1	2	2	2	2	2	1	2	5	4	4	4	4	4	3	3	4	3	2	3	4	3	4	4	4	4	4	3	3	4	4	3	3	4	3	3
170	1	3	1	3	2	1	1	4	2	1	1	4	3	1	4	3	4	3	3	2	2	3	1	1	4	4	3	1	1	1	2	2	4	4	2	3	2	4	3	1	1	2	1	1	2	3	4	3	4
171	1	1	1	2	3	2	2	2	3	1	3	3	1	1	4	2	4	2	1	1	4	5	4	3	5	5	4	4	3	2	4	3	5	4	4	5	4	3	4	4	1	2	2	4	4	3	4	4	3
172	1	1	1	2	1	1	1	2	3	2	3	4	2	1	1	3	1	1	1	1	2	1	2	2	3	3	1	1	1	1	1	2	3	2	4	4	3	3	3	2	1	1	2	2	2	3	3	2	3
173	2	1	1	3	2	1	2	2	2	2	2	2	1	1	3	2	3	2	2	1	5	5	5	4	4	3	3	2	2	3	2	3	4	3	3	4	3	4	4	4	2	2	4	3	4	2	4	4	2
174	1	2	1	3	1	1	1	2	2	2	3	4	3	1	3	4	3	2	2	1	2	4	3	1	4	4	2	1	1	1	3	3	2	2	1	2	2	2	3	3	1	1	2	1	1	3	3	4	2
175	1	1	1	2	2	1	1	2	2	2	3	3	2	1	3	3	3	1	1	1	3	4	4	2	4	5	3	2	2	3	3	4	4	4	4	3	3	4	2	3	1	1	2	3	4	2	2	4	4
176	2	1	2	2	3	1	1	3	1	2	3	1	1	2	4	1	4	3	2	1	5	5	4	4	4	5	4	4	4	4	3	5	5	5	4	5	4	4	4	3	2	4	4	4	4	3	4	3	4
177	1	1	2	2	1	1	2	1	4	2	3	4	3	1	3	3	3	1	1	1	2	1	3	3	3	3	1	1	2	2	1	1	4	3	4	3	3	2	2	1	1	1	1	1	2	2	3	3	1
178	2	1	2	4	1	2	2	1	1	1	3	4	2	1	4	3	4	1	1	1	3	4	3	2	4	4	2	1	1	1	1	3	4	4	3	4	3	2	2	1	1	1	2	2	1	5	3	1	4
179	1	2	1	3	1	1	1	2	2	2	2	4	3	1	3	3	3	1	1	1	3	4	3	2	3	4	2	1	2	2	2	4	4	4	3	4	3	3	4	1	1	2	1	3	3	2	4	3	2
180	1	2	1	3	2	1	1	3	3	2	3	2	2	1	4	3	4	1	1	1	4	5	4	2	4	4	3	1	1	1	1	3	4	4	3	4	4	3	4	2	1	1	3	1	3	2	4	2	3
181	2	1	1	2	3	2	2	2	2	2	3	1	2	1	2	2	4	3	1	1	4	4	3	4	3	4	3	4	3	4	2	4	4	3	4	5	4	3	4	3	1	1	2	4	2	3	4	3	2
182	2	3	2	4	1	2	2	1	3	2	3	3	2	1	4	2	4	3	3	2	4	3	3	4	3	3	2	2	2	2	3	3	4	3	4	2	2	3	4	4	3	2	4	3	3	2	3	2	3
183	2	2	1	3	2	1	2	2	3	2	3	4	3	1	3	3	3	1	2	1	3	3	2	3	3	3	2	3	2	2	3	3	3	3	2	2	2	3	3	3	2	2	3	3	2	2	2	2	2
184	2	1	1	3	1	1	1	3	2	2	1	4	3	1	2	3	1	1	1	1	4	3	4	4	4	4	3	2	2	2	2	2	3	3	3	3	4	3	2	2	2	2	3	2	3	2	2	2	3
185	1	2	2	3	1	2	2	1	3	2	1	2	3	1	2	3	2	3	2	1	3	3	2	3	3	3	2	2	2	2	3	2	4	4	3	3	4	4	3	3	2	2	4	4	3	3	3	3	4
186	1	2	2	2	2	1	1	3	1	2	2	2	3	2	4	2	4	3	3	2	4	4	4	4	4	4	4	3	2	2	3	3	4	4	3	4	4	3	4	3	3	2	4	4	3	3	4	2	2
187	2	1	1	3	1	2	2	1	2	2	2	2	3	2	4	3	4	3	2	2	2	2	2	4	4	4	2	3	2	2	2	3	4	4	3	4	3	3	3	3	2	2	4	3	2	3	4	2	2
188	1	1	1	2	2	1	1	3	2	2	2	2	3	1	4	2	4	2	2	2	4	4	4	4	4	4	4	3	3	3	3	4	4	4	4	4	4	4	4	4	2	2	4	4	4	4	4	4	2
189	2	2	2	3	1	2	2	1	3	2	2	4	3	1	4	3	4	1	1	1	2	2	2	2	2	3	2	2	2	2	2	2	2	2	2	3	2	2	2	2	2	2	3	2	2	2	2	2	2
190	1	2	2	3	1	2	2	1	3	2	2	3	3	1	4	3	3	2	2	2	3	3	4	4	4	4	3	2	2	3	2	3	4	4	4	3	3	3	3	3	2	2	4	3	2	3	4	3	2
191	1	2	1	3	2	2	2	2	2	2	3	2	3	1	3	2	3	1	2	2	4	4	4	4	4	4	4	3	3	4	4	3	4	4	4	3	3	4	4	3	3	2	4	4	3	4	4	3	2
192	1	1	1	3	2	1	2	1	2	2	2	2	3	4	3	2	3	3	2	2	4	4	4	4	4	4	3	3	3	3	3	4	4	4	4	4	3	4	4	3	2	2	4	3	3	4	4	4	2
193	1	2	1	3	1	2	2	1	2	2	3	2	3	1	1	3	1	2	2	1	3	3	3	4	4	4	2	2	2	3	2	2	4	4	3	3	4	4	3	2	2	2	4	2	2	2	4	3	2
194	1	1	1	2	3	2	2	3	2	2	2	3	3	1	1	2	1	3	3	2	2	2	2	3	3	3	2	2	2	2	2	2	3	3	3	3	3	4	3	2	2	2	2	3	2	2	2	2	2
195	2	1	1	3	1	1	2	1	3	2	2	2	3	4	3	2	3	3	2	2	4	4	4	4	4	4	3	3	2	2	3	3	4	4	3	4	4	4	4	2	2	2	4	4	2	3	4	2	4
196	1	1	1	3	3	1	1	3	2	2	3	2	3	3	3	2	3	3	2	2	4	4	4	4	4	4	4	3	3	4	4	4	4	4	4	4	3	4	4	4	3	3	4	4	3	4	4	4	2
197	2	1	1	3	3	1	1	3	2	2	2	1	3	4	4	2	4	3	3	2	4	4	4	3	4	4	4	3	3	2	2	2	4	4	4	4	4	3	4	4	2	4	4	4	3	3	4	2	4
198	2	1	2	2	1	2	2	2	4	2	2	2	3	2	3	3	3	3	2	2	4	4	4	4	4	4	3	3	3	3	3	4	4	4	4	4	4	4	4	3	2	2	4	4	3	4	4	4	2
199	2	1	1	3	2	1	1	3	3	2	2	2	3	2	3	2	3	3	2	2	4	4	4	4	4	4	4	3	4	3	3	3	4	4	3	4	4	4	3	3	3	3	3	4	4	2	3	4	3
200	1	1	1	3	3	1	1	3	1	2	2	2	3	3	4	2	4	3	3	2	4	4	4	4	4	4	4	3	3	3	3	3	4	4	3	4	3	4	4	4	3	3	4	4	3	4	4	2	2
201	2	2	1	3	2	2	2	2	2	1	3	2	3	1	3	2	4	1	2	2	4	4	4	4	4	4	4	3	3	3	3	3	4	4	4	3	3	4	4	4	4	3	4	4	3	3	4	3	2
202	1	2	1	3	1	1	1	2	2	2	3	2	3	2	3	2	3	3	2	2	4	4	4	4	4	4	3	3	2	3	2	3	4	3	4	3	4	4	4	3	3	2	4	4	2	3	4	3	2
203	1	2	2	4	1	2	2	1	4	2	2	3	2	3	4	3	4	3	3	1	3	4	3	4	4	4	4	2	2	2	2	4	4	4	3	3	4	4	3	3	1	3	4	4	3	4	4	4	1
204	1	1	1	3	1	2	2	1	2	1	2	3	2	4	4	3	4	3	3	1	2	4	3	4	4	4	4	2	2	2	2	3	3	4	4	3	4	4	3	3	2	3	4	3	4	4	4	4	3
205	2	2	2	3	1	2	2	1	1	2	2	3	2	2	4	3	4	3	3	1	2	4	2	4	4	4	4	2	2	2	2	4	4	4	4	3	4	4	3	3	2	2	4	3	4	4	4	3	2
206	2	2	1	3	1	2	2	1	3	2	1	3	2	3	4	3	4	3	3	2	2	4	3	4	4	4	4	3	3	3	2	2	4	3	3	3	4	4	3	3	1	3	4	3	4	3	4	2	1
207	1	2	1	3	2	1	1	2	2	1	2	2	2	1	4	3	4	2	2	1	3	4	3	4	4	4	4	2	2	2	2	4	4	4	3	3	4	4	3	3	2	3	4	4	4	4	4	3	2
208	2	1	2	2	1	2	2	2	3	2	1	2	2	1	4	2	4	3	3	1	3	4	3	4	4	4	4	4	2	3	2	4	4	4	4	4	3	3	3	4	1	3	4	4	4	3	3	3	3
209	2	1	2	3	2	1	1	2	1	1	2	2	2	1	4	2	4	2	2	2	4	4	3	3	4	4	3	3	3	3	3	4	4	4	3	3	3	3	4	4	3	2	2	3	3	2	3	2	2
210	2	1	1	2	3	1	1	4	2	2	2	1	2	1	3	2	3	2	2	1	4	4	4	4	3	3	4	3	3	3	4	3	4	4	3	3	3	3	4	4	2	3	3	3	4	3	3	3	2
211	2	1	1	3	2	1	1	3	2	2	2	2	1	1	3	3	3	2	3	1	4	4	4	4	3	3	4	3	3	4	3	3	4	4	4	4	3	3	3	4	1	4	4	4	3	3	3	4	3
212	2	1	1	2	1	1	1	3	3	2	3	4	3	1	3	3	3	1	1	1	3	4	3	2	4	4	3	2	1	2	2	4	4	4	5	5	4	3	2	3	1	1	2	2	4	2	4	5	4
213	1	2	1	3	1	1	1	2	2	2	3	4	3	2	3	4	3	2	3	1	2	3	1	2	3	4	3	1	1	1	2	1	3	3	3	2	3	2	2	1	1	1	1	1	1	3	4	3	3
214	2	1	1	3	1	2	2	2	2	1	1	2	1	1	3	3	3	1	1	1	2	3	3	3	3	3	2	2	2	2	2	3	4	4	3	4	3	4	3	3	2	1	3	2	1	1	3	3	1
215	1	1	1	2	1	2	2	1	2	2	3	4	2	2	4	3	4	2	2	1	3	3	2	2	4	3	3	1	1	1	1	4	3	4	3	3	4	3	2	1	1	1	2	4	1	3	5	3	2
216	1	2	1	2	2	1	1	2	2	1	3	2	1	1	2	2	2	1	2	1	3	4	4	4	4	4	3	2	1	1	1	3	4	4	4	5	4	4	4	4	2	3	4	4	2	4	4	3	2
217	2	2	2	3	1	1	1	1	3	1	3	4	3	1	2	4	2	2	3	1	1	3	3	2	4	4	3	1	1	1	1	3	3	4	4	3	3	2	1	1	1	1	1	1	1	2	3	2	2
218	1	1	1	2	1	2	2	2	2	2	3	4	3	1	4	3	4	2	1	1	2	4	4	2	4	3	1	1	1	2	2	2	4	4	2	3	4	3	1	1	1	1	2	3	1	3	4	2	1
219	2	1	2	2	2	1	1	2	1	2	3	3	2	1	4	2	4	1	1	1	4	5	4	2	4	5	4	2	1	1	2	4	4	4	5	4	4	3	3	2	1	1	3	3	1	4	4	5	3
220	1	1	1	3	2	2	2	2	2	2	1	1	1	1	3	2	3	1	1	1	5	5	5	4	4	4	3	3	2	3	2	4	4	4	3	3	4	3	3	3	3	3	2	3	3	3	2	3	2
221	2	2	1	3	1	2	2	1	3	2	2	4	2	1	4	3	4	2	2	1	3	4	3	2	4	3	2	1	1	1	2	3	3	4	2	2	3	2	1	1	2	1	3	2	4	3	3	2	4
222	2	1	1	2	1	1	2	2	3	2	2	3	2	1	2	3	2	2	2	1	3	4	4	2	4	3	3	1	1	3	3	3	3	2	3	3	4	4	3	3	1	1	2	3	2	4	4	4	3
223	1	1	2	4	2	1	1	2	2	2	1	1	2	1	3	3	4	3	2	1	2	3	4	3	3	2	4	4	3	3	3	4	4	3	5	4	3	2	4	3	4	4	3	3	1	4	5	3	4
224	1	1	1	3	1	2	2	1	3	2	2	2	2	2	3	3	3	3	3	1	3	2	3	5	4	3	5	4	3	3	5	4	4	5	3	2	2	2	4	3	3	4	4	3	2	3	4	3	4
225	2	1	2	3	1	2	1	2	3	2	2	2	2	2	3	3	3	3	3	1	3	3	4	5	4	3	4	5	4	3	2	1	3	4	2	1	3	4	3	4	5	4	3	3	5	4	4	3	4
226	1	1	1	4	1	2	2	2	1	2	3	2	3	2	4	3	4	3	2	1	2	3	4	3	3	4	5	4	3	3	4	4	4	4	3	2	5	4	4	3	5	4	2	1	3	4	3	3	4
227	1	2	2	4	2	1	1	4	3	2	2	2	2	2	4	3	4	3	3	1	4	4	3	4	5	4	3	2	5	4	5	3	3	4	4	2	1	4	3	2	1	4	4	3	3	2	4	5	4
228	2	1	2	3	2	2	2	2	1	2	2	2	2	1	3	2	3	2	3	1	3	3	4	2	4	4	3	4	5	3	4	3	4	3	3	4	2	4	3	4	4	5	3	3	4	2	4	5	4
229	2	1	1	3	3	1	1	3	3	2	1	1	1	1	1	1	1	1	1	1	5	5	4	5	4	4	3	3	4	4	4	3	4	4	5	4	3	4	4	4	5	4	3	4	5	3	2	3	3
230	2	1	1	3	1	2	2	2	2	2	2	1	2	1	3	2	3	3	2	1	3	2	4	3	2	1	4	4	4	3	3	3	3	2	2	4	3	4	4	3	4	3	3	4	5	3	3	2	4
231	2	1	2	3	2	2	2	2	2	2	2	2	2	1	3	3	3	2	2	1	3	3	4	5	4	3	4	5	3	4	3	3	4	3	4	3	4	3	3	4	3	3	4	3	2	4	4	3	2
232	2	1	1	3	2	2	1	2	2	2	2	2	3	1	3	3	3	2	2	1	3	2	3	3	2	4	3	2	2	3	2	4	3	2	4	3	4	3	3	2	4	3	2	3	4	3	2	4	4
233	2	1	2	3	1	2	2	2	1	2	2	2	2	1	2	3	2	2	1	1	3	4	3	3	4	3	2	2	3	4	3	3	4	4	3	4	3	3	4	3	4	2	4	3	4	3	3	4	3
234	2	1	1	3	2	2	3	2	3	1	2	3	3	1	2	3	2	1	2	1	3	2	4	3	2	4	3	5	4	3	3	4	4	3	5	4	3	3	4	3	4	3	4	3	5	4	3	2	3
235	2	1	1	3	2	2	2	2	3	2	1	2	1	1	3	3	2	2	1	1	3	2	4	3	4	4	3	5	4	4	5	4	4	3	5	4	3	3	2	2	3	2	2	4	3	2	4	4	3
236	1	1	1	2	3	1	1	3	3	2	1	1	2	1	1	1	1	1	1	1	4	4	3	4	5	4	4	5	4	5	5	5	4	4	4	3	4	3	3	3	4	3	4	4	4	3	3	4	3
237	2	2	1	3	2	2	2	2	3	2	2	2	2	1	3	3	3	2	3	1	3	4	3	2	2	4	3	3	4	3	4	3	3	2	3	3	4	2	3	2	3	4	3	2	4	3	3	4	2
238	2	1	1	3	2	2	2	2	4	2	2	2	2	1	2	2	2	2	1	1	3	4	3	3	4	3	2	3	4	3	4	3	3	2	3	2	3	3	3	2	3	4	3	4	4	4	3	2	3
239	2	1	1	3	2	2	2	2	2	1	2	2	2	1	3	3	4	2	3	1	3	4	3	2	4	3	2	4	5	4	3	3	3	2	4	4	3	3	3	4	3	4	5	5	5	3	4	3	3
240	2	2	2	4	2	1	1	2	4	2	2	2	2	1	3	3	2	2	2	1	3	2	3	4	4	4	3	3	4	3	3	4	3	3	4	3	3	4	2	2	3	2	3	4	3	2	2	2	3
241	2	2	1	3	2	1	1	2	1	2	1	1	2	1	3	2	3	2	3	1	3	3	4	4	3	4	2	3	2	4	3	3	3	2	3	4	3	3	2	2	3	3	2	3	3	4	3	3	3
242	2	1	2	3	1	2	2	2	3	2	2	2	2	2	3	3	3	3	3	1	3	3	4	4	4	3	4	3	3	4	4	4	3	3	3	3	3	3	2	2	3	3	2	3	3	2	3	3	3
243	1	1	2	2	1	2	2	2	2	2	2	3	1	1	1	2	2	2	2	1	3	3	4	3	3	4	3	3	3	4	3	3	3	3	4	3	3	3	2	3	2	3	3	3	2	2	2	3	3
244	2	1	1	3	3	1	1	3	2	2	1	2	2	1	2	2	3	2	2	1	3	3	4	3	3	4	3	3	4	3	3	4	4	3	4	5	4	3	3	4	3	3	2	4	4	3	3	4	4
245	1	1	1	3	2	2	2	2	2	2	2	2	2	2	3	3	3	2	2	2	3	4	3	3	3	4	3	4	3	3	4	3	3	4	3	3	4	3	3	4	3	3	4	3	4	3	4	3	3
246	1	1	1	2	1	2	2	1	2	2	2	4	3	1	2	4	2	1	2	1	1	2	2	3	3	1	1	1	1	2	1	1	2	1	1	1	1	2	2	3	2	3	3	2	3	3	3	2	3
247	2	2	2	4	1	2	2	2	4	2	2	3	2	2	4	3	4	3	3	2	2	3	2	3	4	2	2	1	1	2	1	2	2	2	3	2	2	3	2	2	1	1	2	2	1	2	1	2	2
248	1	2	2	3	1	2	2	2	1	2	2	2	1	1	2	3	3	2	3	1	3	2	2	3	2	2	3	2	2	2	3	2	2	2	3	3	2	2	1	1	2	3	3	4	4	3	3	3	4
249	2	1	1	3	1	1	1	2	2	2	2	2	2	1	2	2	2	2	3	1	2	3	3	2	1	1	3	2	2	1	3	3	2	1	3	2	2	2	1	1	2	3	2	3	4	4	3	2	2
250	1	1	1	3	1	2	2	2	3	2	2	2	2	1	3	2	3	2	2	1	2	2	2	3	2	3	3	1	2	3	3	2	2	3	2	1	2	2	1	1	2	3	2	2	3	2	1	3	2
251	2	1	1	3	1	2	2	2	1	2	2	2	2	1	3	2	3	2	2	1	2	2	3	2	4	5	3	3	2	2	3	2	2	3	2	1	2	2	2	2	2	1	3	2	4	5	3	3	3
252	2	1	1	3	2	1	1	2	2	2	1	1	1	1	2	2	2	1	2	1	3	4	3	3	4	4	3	3	4	3	4	3	3	4	3	3	4	3	3	3	4	3	4	3	4	3	3	3	4
253	2	1	2	2	1	1	2	2	3	1	2	3	3	1	4	3	4	3	2	2	3	3	3	4	4	4	3	2	2	2	2	2	3	3	3	3	3	4	3	3	2	2	4	3	2	3	3	2	2
254	1	2	1	3	1	2	2	1	2	2	3	2	3	1	4	3	4	3	2	1	2	3	3	4	4	4	2	2	2	2	2	3	4	4	3	3	3	3	2	2	2	2	4	3	2	3	4	3	2
255	1	2	2	3	1	2	2	2	4	2	2	2	3	2	2	3	2	2	1	2	3	3	3	4	4	4	2	3	3	2	3	2	4	4	3	3	4	3	3	3	2	2	4	3	3	3	4	3	2
256	1	1	1	3	2	1	1	3	2	2	2	2	3	1	4	2	4	3	3	2	4	4	4	4	4	4	4	3	3	3	2	3	4	3	4	4	3	4	3	3	2	2	3	3	2	3	4	2	2
257	1	3	1	3	3	1	1	3	3	2	3	3	3	1	3	2	3	2	2	1	4	4	4	4	4	4	3	2	2	2	2	2	4	4	3	4	4	4	3	2	2	2	4	3	3	4	4	2	2
258	1	1	1	2	3	1	1	3	2	2	3	2	3	1	2	2	2	3	3	1	4	4	3	4	4	4	3	3	2	3	3	4	4	4	3	4	3	4	3	3	2	2	4	4	3	3	4	4	2
259	2	1	1	3	1	1	1	3	3	2	2	2	3	2	2	2	2	3	2	1	4	4	4	4	4	4	3	3	2	3	3	3	4	4	4	4	4	4	3	3	2	2	4	4	3	3	4	3	4
260	2	2	1	3	1	2	2	2	2	2	2	3	3	1	2	3	2	2	2	1	3	3	3	4	4	4	3	3	2	3	2	2	4	4	3	3	4	4	2	2	2	2	4	3	2	3	4	2	2
261	2	1	1	2	3	1	1	3	2	2	3	2	3	1	2	2	2	2	3	2	4	4	4	4	4	4	3	3	3	2	2	2	4	4	4	4	4	4	3	3	2	2	4	3	2	4	4	2	4
262	2	1	1	3	1	2	2	2	2	2	2	2	3	1	3	3	3	2	2	1	3	4	4	4	4	4	4	2	2	1	3	3	4	4	3	4	3	4	2	2	2	1	4	4	4	2	4	2	3
263	1	1	1	4	2	1	1	4	2	2	1	2	1	1	4	2	4	3	2	1	4	4	4	3	4	4	4	4	3	3	3	4	4	4	4	5	4	4	3	1	2	4	1	4	4	4	3	4	4
264	1	1	2	2	1	2	2	1	3	2	3	4	3	1	2	3	2	3	1	1	2	2	1	2	3	3	3	1	1	1	1	2	3	3	4	4	3	3	2	2	1	1	2	2	1	2	4	1	2
265	2	3	1	3	3	1	1	4	3	1	1	1	1	1	4	3	4	3	2	1	4	4	4	5	4	5	4	4	4	3	3	3	3	3	3	4	3	3	4	4	3	4	3	3	4	3	3	4	4
266	1	1	1	3	2	1	2	1	2	1	3	3	2	1	2	3	2	3	3	1	2	3	2	2	3	3	4	2	1	1	1	2	3	3	3	4	4	3	2	2	1	1	2	4	4	4	4	4	3
267	2	1	1	3	2	1	2	1	2	2	3	3	2	1	4	2	4	2	2	1	4	5	4	2	4	4	4	2	1	1	3	4	4	4	5	4	4	4	3	3	3	3	3	4	4	4	4	3	3
268	1	1	1	2	3	1	1	4	2	2	2	4	2	1	2	3	2	1	1	1	4	5	4	4	4	3	3	2	1	1	1	2	2	2	2	1	2	1	3	1	1	1	1	3	3	2	2	2	2
269	1	1	1	3	2	2	2	1	2	2	3	4	3	1	1	4	1	1	2	1	3	2	1	2	3	4	3	1	1	2	2	2	3	3	3	3	3	2	1	1	2	1	2	2	2	4	4	2	2
270	2	3	2	3	2	1	1	3	3	2	3	1	1	1	4	2	4	2	1	1	4	4	4	3	3	3	4	3	3	3	3	3	4	4	3	4	4	4	3	3	3	4	3	3	4	4	3	3	4
271	2	1	1	3	1	2	2	2	3	1	2	4	3	2	2	2	2	3	3	1	4	4	4	3	4	4	3	3	2	2	2	4	4	4	4	4	3	2	3	3	3	4	3	4	4	3	2	2	2
272	1	2	1	3	1	2	2	2	3	1	1	4	3	2	2	3	2	3	3	1	3	2	3	2	3	4	4	2	2	2	2	4	4	5	5	5	5	3	3	4	3	4	4	4	4	4	4	3	2
273	2	1	1	3	2	2	2	2	3	2	2	3	2	1	2	3	2	2	2	1	4	4	5	3	4	4	4	3	3	2	2	4	4	5	5	4	3	2	3	3	3	4	4	4	4	3	3	3	3
274	1	2	1	3	2	2	2	2	3	2	3	4	3	1	4	4	1	3	2	1	2	1	3	2	3	4	4	3	2	2	1	4	4	4	5	5	4	1	4	4	3	2	4	3	4	4	4	2	3
275	1	2	1	3	1	2	2	2	3	2	1	4	3	1	4	3	4	3	2	2	2	1	3	2	3	4	3	2	1	1	1	3	4	5	5	3	3	1	2	4	1	3	5	3	2	2	3	1	1
276	2	2	1	3	1	2	2	2	3	1	3	4	3	1	2	3	2	2	1	1	3	3	4	3	4	4	4	4	3	2	3	2	4	4	4	3	4	3	2	4	3	3	5	5	4	4	4	3	2
277	2	1	1	3	1	2	2	2	3	2	3	4	3	2	2	3	2	3	3	1	2	3	3	3	4	4	2	1	1	2	2	3	3	4	4	4	4	3	2	3	2	3	3	4	3	4	4	4	2
278	1	1	1	2	3	1	1	3	2	2	3	3	2	1	2	3	2	3	1	1	5	4	4	4	5	5	4	3	3	3	4	4	4	4	3	5	3	3	4	4	3	4	4	3	3	3	2	2	3
279	2	1	1	2	3	1	1	3	2	2	2	2	2	1	2	2	2	1	1	1	4	4	4	4	5	5	5	3	3	3	2	4	4	4	5	5	4	3	3	5	4	4	5	4	4	4	4	3	2
280	1	1	1	3	1	2	2	2	3	2	3	4	3	1	1	3	1	1	1	1	3	4	4	4	4	4	4	4	3	1	2	3	4	4	4	3	3	2	3	4	3	4	4	4	4	4	3	3	3
281	1	2	1	3	3	2	2	2	1	1	2	1	2	1	4	3	4	3	1	1	3	4	4	4	5	5	5	5	3	3	3	4	4	4	4	5	5	4	2	3	4	4	4	4	3	3	3	3	3
282	2	1	2	3	1	2	2	2	3	1	1	3	3	2	4	3	4	2	2	1	3	4	4	4	4	2	2	2	1	1	1	3	4	4	2	4	3	3	4	5	5	2	4	4	3	2	2	4	3
283	1	2	1	3	1	2	2	2	3	1	2	3	3	3	4	3	4	3	3	1	2	3	3	2	3	3	3	2	2	2	3	2	5	4	5	4	4	3	2	5	3	4	4	3	3	3	4	3	2
284	1	1	1	3	3	2	2	2	2	2	1	1	2	4	4	3	4	3	3	1	4	3	4	4	2	3	3	2	2	2	3	3	4	4	4	4	3	4	3	3	1	3	4	3	3	3	3	2	1
285	2	1	2	2	3	1	1	3	3	1	2	1	2	1	2	2	2	1	1	1	4	4	3	4	4	3	4	3	4	3	4	5	4	4	2	4	3	4	3	4	4	3	4	3	3	4	4	4	3
286	2	1	1	2	1	2	2	2	2	1	2	3	2	1	2	3	2	2	3	1	3	3	3	3	3	4	3	2	2	3	2	3	4	3	4	3	3	3	2	3	3	2	2	3	3	3	3	3	2
287	1	2	1	4	2	1	1	2	3	1	2	3	2	1	3	3	3	1	2	1	4	5	4	4	4	4	4	3	3	2	3	4	4	5	2	4	3	4	3	2	1	2	4	4	4	2	2	3	1
288	2	1	1	3	1	2	2	2	3	1	3	3	3	1	2	3	2	3	3	1	2	2	3	2	3	3	3	2	2	2	1	3	4	4	5	4	4	3	2	2	1	2	4	4	2	3	4	1	1
289	1	2	2	4	1	1	1	3	3	1	2	3	2	1	2	3	2	3	2	1	3	4	4	4	3	4	3	3	2	3	1	3	4	5	3	4	3	4	2	1	1	2	3	3	3	3	3	1	1
290	2	2	1	3	2	1	1	3	2	1	2	3	3	2	4	3	3	3	3	1	3	2	3	2	3	4	3	2	2	1	2	3	4	4	3	4	3	3	4	4	1	2	4	3	2	3	3	2	1
291	1	1	1	2	2	2	2	3	2	1	1	2	2	1	2	2	2	3	3	1	3	2	3	3	4	4	2	3	3	3	1	3	5	5	4	4	3	2	4	4	2	2	4	3	2	1	4	2	1
292	2	1	1	2	3	1	1	4	3	2	3	1	2	1	1	3	1	1	2	1	4	2	4	4	4	5	2	1	1	2	2	4	4	4	4	5	3	1	4	4	2	2	4	2	2	1	1	3	3
293	1	2	1	3	1	1	1	2	3	1	2	2	2	2	3	2	3	2	2	2	4	4	4	4	4	4	4	3	3	3	3	4	4	4	4	3	4	4	4	3	2	2	4	4	3	4	4	4	3
294	2	1	2	2	3	1	1	4	1	2	3	2	2	1	2	2	2	2	2	2	4	4	4	4	4	4	4	3	3	3	3	3	4	4	3	3	4	4	3	3	2	2	4	4	3	4	4	3	2
295	1	2	1	3	1	1	1	3	3	2	2	2	3	1	2	3	2	3	2	1	4	4	4	4	4	4	3	3	2	2	3	3	4	4	4	4	4	4	3	2	2	2	4	3	2	3	4	3	3
296	1	2	2	3	1	2	2	1	3	2	2	3	3	1	4	2	4	3	2	2	4	4	4	4	4	3	3	3	2	2	2	3	4	4	3	3	4	4	3	3	2	2	4	4	3	4	4	3	3
297	1	1	1	2	1	1	1	3	2	1	2	4	3	1	4	2	4	2	2	1	4	4	4	4	4	4	3	3	2	2	2	2	2	2	2	3	3	3	2	2	2	2	3	3	3	3	2	2	2
298	2	2	2	3	3	1	1	3	3	2	2	2	3	1	4	2	4	3	2	1	4	4	4	4	4	4	4	4	3	3	3	3	4	4	4	4	4	4	3	3	2	2	4	4	3	3	4	4	2
299	1	3	1	3	1	1	2	1	3	2	2	3	3	2	2	2	2	3	2	2	3	3	3	4	4	4	3	3	2	3	2	3	4	4	3	3	3	4	4	2	2	2	2	4	3	2	3	4	3
300	2	2	2	4	1	2	2	1	3	2	2	3	3	1	4	3	4	2	2	2	3	3	4	4	4	4	3	3	3	2	2	3	3	3	3	4	3	4	2	2	2	2	2	4	3	2	3	3	2
301	1	2	1	4	1	1	1	3	3	2	2	2	3	3	2	3	2	3	2	2	3	3	3	4	4	4	3	3	2	3	2	3	3	3	3	4	4	3	2	2	2	4	3	2	3	4	3	2	4
302	2	1	1	2	1	1	2	1	3	2	2	3	2	2	2	4	2	1	1	1	2	3	3	3	3	2	2	2	2	2	2	2	3	3	2	2	3	2	2	2	2	2	3	2	2	2	2	2	3
303	1	1	1	3	1	1	2	1	3	2	2	3	3	1	1	3	1	2	2	1	3	3	3	4	4	3	2	2	2	2	2	2	3	3	3	3	3	3	2	2	2	2	4	3	2	3	4	2	2
304	2	1	1	3	1	1	1	1	1	2	1	2	1	1	2	2	2	2	2	1	3	2	2	4	3	3	4	2	1	3	2	3	3	2	3	4	3	3	3	2	4	4	3	2	4	3	3	4	3
305	1	1	1	3	1	2	2	2	3	2	1	2	2	1	3	3	3	3	3	1	3	2	4	4	3	2	1	3	4	4	3	4	4	3	3	4	5	3	3	4	5	3	4	4	5	2	2	3	3
306	2	1	1	2	3	1	1	2	3	2	1	1	1	1	1	2	1	1	1	1	4	3	4	3	4	4	3	4	4	3	4	4	4	3	3	4	3	4	3	4	4	3	2	3	3	4	3	3	2
307	2	1	1	2	1	2	3	1	3	2	2	3	3	1	3	3	3	1	2	1	3	2	4	4	3	2	3	4	3	2	3	3	3	4	4	3	4	3	2	3	3	4	2	3	4	2	4	4	3
308	1	1	2	3	3	1	1	2	2	2	1	2	2	1	4	3	4	3	3	2	2	3	4	2	2	3	2	3	2	2	3	3	3	2	3	2	3	2	2	3	3	2	4	3	4	2	2	3	3
309	2	2	1	3	1	2	1	2	2	2	2	2	2	1	4	4	4	2	2	1	2	3	2	4	3	2	3	1	2	3	2	1	3	2	3	2	3	2	3	3	2	4	3	2	4	2	3	3	2
310	2	1	1	3	2	2	2	2	2	1	2	3	2	1	3	3	3	2	3	1	3	2	4	3	1	3	4	3	2	2	4	4	3	2	3	2	1	2	4	3	3	4	2	3	4	1	3	3	4
311	1	1	1	3	3	2	2	2	4	2	1	2	2	2	4	2	4	3	3	1	2	3	2	3	4	3	2	3	4	3	2	3	3	4	2	3	4	3	2	2	4	3	4	3	2	3	2	3	2
312	1	2	2	3	1	2	2	2	4	1	2	4	3	2	4	3	4	3	3	2	2	3	2	2	3	2	1	2	3	2	2	3	2	3	2	2	3	2	2	3	2	2	3	2	3	2	3	3	2
313	1	1	1	2	3	1	1	3	3	2	1	1	2	1	3	2	3	1	2	1	5	4	4	3	4	4	3	4	4	5	4	4	3	4	5	4	3	4	5	4	3	4	3	4	3	3	3	4	3
314	1	1	1	2	2	2	3	2	3	2	2	3	2	1	2	3	2	2	2	1	3	4	3	3	4	3	2	3	4	3	2	3	3	2	4	3	2	3	3	4	3	3	4	2	3	4	2	3	2
315	1	2	2	3	1	2	2	2	1	2	3	4	3	2	4	3	4	3	3	2	3	2	3	3	2	3	1	2	3	2	2	3	3	2	3	2	3	2	3	2	3	4	2	3	1	2	3	2	3
316	2	1	1	3	3	2	1	3	3	2	1	2	1	1	2	2	2	1	2	1	3	4	3	4	4	4	3	4	4	5	4	4	5	4	3	4	5	4	4	5	4	3	4	5	4	3	4	3	4
317	1	2	1	3	1	2	2	2	2	2	2	3	2	1	3	3	3	2	2	1	2	3	2	3	3	3	4	3	2	2	3	2	4	3	4	2	3	3	3	2	3	2	3	4	4	3	3	4	4
318	2	1	1	3	2	2	2	1	1	2	3	3	2	1	3	2	3	2	2	1	3	2	4	4	3	3	4	2	1	1	2	3	2	3	1	3	2	3	3	2	1	1	3	3	2	2	3	2	4
319	2	1	1	3	1	2	2	2	2	2	2	2	2	1	2	3	2	2	2	1	4	3	4	2	1	3	4	3	3	2	3	3	4	3	5	2	3	3	2	3	2	4	4	2	4	3	2	1	3
320	1	1	1	2	2	1	1	3	3	2	2	2	1	1	3	3	3	2	3	1	2	3	2	4	3	3	4	2	3	3	4	3	4	3	4	3	4	3	2	3	4	2	2	3	4	2	4	3	2
321	2	1	1	3	1	1	1	2	3	2	2	2	1	2	3	2	3	2	2	1	2	3	2	4	3	3	4	2	3	4	3	2	3	2	4	3	2	3	2	4	4	3	2	4	2	3	3	4	3
322	1	2	2	3	2	1	1	2	1	2	2	3	2	1	3	3	3	2	2	1	4	3	5	3	3	4	3	2	4	3	4	3	3	4	4	2	3	3	2	3	3	4	2	2	4	3	4	2	2
323	2	1	1	3	2	2	2	2	2	2	2	4	2	1	3	3	3	1	2	1	3	2	4	3	2	4	2	3	4	3	3	4	3	4	2	3	4	3	2	1	3	2	3	3	3	3	2	3	4
324	2	1	1	2	1	1	1	2	2	2	1	2	2	1	3	3	3	2	2	1	4	3	4	3	2	3	3	4	3	2	2	3	3	2	3	3	2	3	3	2	2	3	4	3	3	2	3	2	1
325	2	1	1	2	2	1	1	2	3	2	2	4	2	1	2	3	2	1	1	1	3	4	4	3	3	4	3	2	2	2	3	2	2	3	4	3	4	3	4	3	2	3	3	3	4	3	3	3	2
326	1	1	2	2	1	2	2	2	2	2	2	4	3	2	3	3	3	2	2	1	3	4	3	3	4	4	4	2	3	2	2	3	4	4	3	2	4	3	3	4	4	4	5	3	3	4	3	2	2
327	1	1	1	3	1	2	2	2	2	1	2	3	3	1	2	4	2	2	3	1	2	2	3	3	4	4	1	1	2	1	2	3	4	4	3	3	4	2	2	3	2	2	3	3	2	3	2	1	1
328	1	2	1	4	2	2	1	2	3	2	2	4	3	1	3	3	3	3	3	1	2	2	3	2	3	3	3	2	1	1	2	3	4	4	4	4	3	2	3	2	2	2	4	3	2	3	3	2	2
329	2	1	1	4	1	2	2	1	3	2	2	3	3	1	3	3	3	3	2	1	2	2	3	2	3	3	3	2	2	2	2	2	4	4	4	3	4	3	1	3	2	2	3	4	3	3	3	3	2
330	2	3	1	3	2	1	1	3	3	2	2	2	2	2	4	3	4	3	2	1	3	3	3	4	4	4	4	3	2	2	2	3	4	4	5	4	3	1	3	4	3	4	4	4	3	4	3	3	2
331	1	2	2	3	1	1	1	3	3	2	2	3	3	1	4	3	4	3	3	1	3	2	2	2	3	3	3	2	2	2	3	3	5	4	4	4	3	3	2	3	2	1	2	3	3	3	2	2	4
332	1	3	1	3	2	1	1	3	3	1	2	3	2	3	4	3	4	3	3	1	3	2	3	2	4	4	2	1	2	2	2	3	4	5	4	4	4	3	3	2	2	2	3	3	3	3	2	2	2
333	2	1	1	3	1	1	1	3	3	1	2	3	2	1	3	2	3	2	2	1	3	2	3	3	4	4	4	1	1	1	2	3	4	4	3	3	2	1	2	3	1	2	4	3	2	4	2	2	1
334	1	1	1	3	1	1	2	4	2	2	2	3	2	1	1	3	1	1	2	1	2	4	4	3	4	4	2	2	2	1	2	2	3	4	4	3	4	3	3	4	3	2	2	1	1	2	3	4	2
335	2	1	1	2	2	1	1	2	2	2	2	3	2	1	2	3	2	2	2	1	2	4	2	4	4	3	3	2	2	3	2	4	4	5	4	3	4	4	5	4	4	3	4	4	4	3	4	5	5
[truncated: 37 more columns]
